# Supplementary material for: Inter- and Intra-Patient Repeatability of Radiomic Features from Multiparametric Whole-Body MRI in Patients with Metastatic Prostate Cancer
Source: Cancers (Basel). 2024 Apr 25;16(9):1647. doi: 10.3390/cancers16091647 (PMC11083580; doi:10.3390/cancers16091647)
Supplement: Supplementary file 1 [file cancers-16-01647-s001.zip]

Archive with 5 entries (5 files):
- Supplementary S1-S3.pdf
- Supplementary S4.pdf
- Supplementary S5.pdf
- Supplementary S6.pdf
- Supplementary S7.pdf
